# Supplementary material for: Viral Fragments in the Urine Proteome: New Clues to the Cause of Fever
Source: Biology (Basel). 2025 Mar 21;14(4):318. doi: 10.3390/biology14040318 (PMC12024789; doi:10.3390/biology14040318)
Supplement: Supplementary file 1 [file biology-14-00318-s001.zip]

Archive with 1 entries (1 files):
- biology-3452060-supplementary.xlsx
