# Supplementary material for: Viral Fragments in the Urine Proteome: New Clues to the Cause of Fever
Source: Biology (Basel). 2025 Mar 21;14(4):318. doi: 10.3390/biology14040318 (PMC12024789; doi:10.3390/biology14040318)
Supplement: Supplementary file 1 [file biology-14-00318-s001.zip › biology-3452060-supplementary.xlsx]

## Sheet: 20240216_220156_发热_Report
PG.ProteinGroups	PG.ProteinAccessions	PG.Genes	PG.Organisms	PG.ProteinDescriptions	PG.ProteinNames	PG.Qvalue	PG.Cscore	EG8-1	EG8-2	EG9-1	EG9-2	EG10-1	EG10-2	EG11-1	EG11-2	EG1-1	EG1-2	EG2-1	EG2-2	EG3-1	EG3-2	EG4-1	EG4-2	EG5-1	EG5-2	EG6-1	EG6-2	EG7-1	EG7-2	CON1-1	CON1-2	CON2-1	CON2-2	CON3-1	CON3-2	CON4-1	CON4-2	CON5-1	CON5-2	CON6-1	CON6-2	CON7-1	CON7-2	CON8-1	CON8-2	CON8-3	[44] mix1.raw.PG.NrOfStrippedSequencesUsedForQuantification	[45] mix2.raw.PG.NrOfStrippedSequencesUsedForQuantification	[46] mix3.raw.PG.NrOfStrippedSequencesUsedForQuantification
A0A7H0DN42;P68447	A0A7H0DN42;P68447	OPG069	Monkeypox virus;Vaccinia virus (strain Copenhagen)	Protein OPG069	PG069_MONPV;PG069_VACCC	0	30.4518	1	1	1	1	1	1	1	1	1	1	1	1	1	1	1	1	1	1	1	1	1	1	1	1	1	1	1	1	1	1	1	1	1	1	1	1	1	1	1	1	1	1
A0A7H0DNC0	A0A7H0DNC0	OPG148	Monkeypox virus	DNA polymerase processivity factor component OPG148	PG148_MONPV	0	30.7291	1	1	1	1	1	1	1	1	1	1	1	1	1	1	1	1	1	1	1	1	1	1	1	1	1	1	1	1	1	1	1	1	1	1	1	1	1	1	1	1	1	1
A5HBD7;A5HBG1	A5HBD7;A5HBG1		WU polyomavirus	Small t antigen;Large T antigen	ST_POVWU;LT_POVWU	0	28.5464	1	1	1	1	1	1	1	1	1	1	1	1	1	1	1	1	1	1	1	1	1	1	1	1	1	1	1	1	1	1	1	1	1	1	1	1	1	1	1	1	1	1
B4URE0;P03466;P26061;P26066;P26081;P31609	B4URE0;P03466;P26061;P26066;P26081;P31609	NP	Influenza A virus (strain A/Russia:St.Petersburg/8/2006 H1N1);Influenza A virus (strain A/Puerto Rico/8/1934 H1N1);Influenza A virus (strain A/Fowl plague virus/Dobson/'Dutch'/1927 H7N7);Influenza A virus (strain A/Teal/Iceland/29/1980 H7N7);Influenza A virus (strain A/Swine/May/1954 H1N1);Influenza A virus (strain A/Leningrad/1/1954 H1N1)	Nucleoprotein	NCAP_I06A0;NCAP_I34A1;NCAP_I27A0;NCAP_I80A5;NCAP_I54A1;NCAP_I54A0	0	22.3599	1	1	1	1	1	1	1	1	1	1	1	1	1	1	1	1	1	1	1	1	1	1	1	1	1	1	1	1	1	1	1	1	1	1	1	1	1	1	1	1	1	1
C5MSH2	C5MSH2		Salivirus A (isolate Human/Nigeria/NG-J1/2007)	Genome polyprotein	POLG_SALVA	0	40.5232	0	0	1	1	0	1	1	1	1	1	0	1	0	0	1	1	1	0	0	0	0	0	0	0	0	1	0	0	1	1	0	0	0	1	0	1	1	1	1	1	1	1
F5HDQ6;P17147	F5HDQ6;P17147	DBP	Human cytomegalovirus (strain Merlin);Human cytomegalovirus (strain AD169)	Major DNA-binding protein	DNBI_HCMVM;DNBI_HCMVA	0	26.3492	1	1	1	1	1	1	1	1	1	1	1	1	1	1	1	1	1	1	1	0	1	1	1	1	1	1	1	1	1	1	1	1	1	1	1	1	1	1	1	1	1	1
F5HET8	F5HET8	K6	Human herpesvirus 8 type P (isolate GK18)	Protein K6	K6_HHV8P	0	29.6343	0	0	1	0	0	0	1	1	0	0	1	1	1	1	0	0	1	1	0	0	1	1	0	0	0	1	1	1	1	1	0	0	0	0	0	0	1	1	0	1	0	0
G3FEX6;P19110;P27395;P32886	G3FEX6;P19110;P27395;P32886		Japanese encephalitis virus (strain M28);Japanese encephalitis virus (strain SA(v));Japanese encephalitis virus (strain SA-14);Japanese encephalitis virus (strain Jaoars982)	Genome polyprotein	POLG_JAEVM;POLG_JAEV5;POLG_JAEV1;POLG_JAEVJ	0	38.1234	1	1	2	1	2	2	1	2	2	2	1	1	1	2	1	1	2	1	1	1	2	1	1	1	1	2	1	1	1	1	1	1	1	1	1	2	2	2	1	2	1	2
iRT_Peptides_Fusion	iRT_Peptides_Fusion					0	59.2527	11	11	11	11	11	11	11	11	11	11	11	11	11	11	11	11	11	11	11	11	11	11	11	11	11	11	11	11	11	11	11	11	11	11	11	11	11	11	11	11	11	11
K9N7C7	K9N7C7	rep	Middle East respiratory syndrome-related coronavirus (isolate United Kingdom/H123990006/2012)	Replicase polyprotein 1ab	R1AB_MERS1	0	30.4315	1	1	1	1	1	1	1	1	1	1	1	1	1	1	1	1	1	1	1	1	1	1	1	1	1	1	1	1	1	1	1	1	1	1	1	1	1	1	1	1	1	1
O72756;Q0GNN1;Q8QMN3	O72756;Q0GNN1;Q8QMN3	KBTB2	Cowpox virus (strain GRI-90 / Grishak);Horsepox virus;Cowpox virus (strain Brighton Red)	Kelch repeat and BTB domain-containing protein 2	KBTB2_CWPXG;KBTB2_HSPV;KBTB2_CWPXB	0	44.2216	1	1	1	1	1	1	1	1	1	1	1	1	1	1	1	1	1	1	1	1	1	1	0	0	1	1	1	1	1	1	1	1	1	1	1	0	1	1	0	1	1	1
P03071;P03082;P14999;P15000	P03071;P03082;P14999;P15000		BK polyomavirus;BK polyomavirus;BK polyomavirus (strain AS);BK polyomavirus (strain AS)	Large T antigen;Small t antigen;Large T antigen;Small t antigen	LT_POVBK;ST_POVBK;LT_POVBA;ST_POVBA	0	19.6516	1	1	0	1	0	1	1	1	1	1	0	1	1	1	0	0	1	1	1	0	0	0	1	1	1	1	1	1	1	1	1	1	1	1	1	1	1	1	1	1	1	1
P03186;Q1HVH9	P03186;Q1HVH9	BPLF1	Epstein-Barr virus (strain B95-8);Epstein-Barr virus (strain AG876)	Large tegument protein deneddylase	LTP_EBVB9;LTP_EBVA8	0	31.3215	2	2	2	2	2	2	2	2	2	2	2	2	2	2	2	2	2	2	2	2	2	2	2	2	2	2	2	2	2	2	2	2	2	2	2	2	2	2	2	2	2	2
P06935;P14335;Q9Q6P4	P06935;P14335;Q9Q6P4	;;GP1	West Nile virus;Kunjin virus (strain MRM61C);West Nile virus (strain NY-99)	Genome polyprotein	POLG_WNV;POLG_KUNJM;POLG_WNV9	0	23.758	1	1	1	1	1	1	1	1	1	1	1	1	1	1	1	1	1	1	1	1	1	1	1	1	1	1	1	1	1	1	1	1	1	1	1	1	1	1	1	1	1	1
P09246;Q4JQU6	P09246;Q4JQU6	DBP	Varicella-zoster virus (strain Dumas);Varicella-zoster virus (strain Oka vaccine)	Major DNA-binding protein	DNBI_VZVD;DNBI_VZVO	0	27.7757	1	1	1	1	1	1	1	1	1	1	1	1	1	1	1	1	1	1	1	1	1	1	1	1	1	1	1	1	1	1	1	1	1	1	1	1	1	1	1	1	1	1
P0C6U6;P0C6X5	P0C6U6;P0C6X5	1a;rep	Human coronavirus NL63	Replicase polyprotein 1a;Replicase polyprotein 1ab	R1A_CVHNL;R1AB_CVHNL	0	30.9882	1	1	1	1	1	1	1	1	0	0	1	1	1	1	1	1	0	0	1	1	1	1	1	1	0	1	1	1	1	0	1	1	1	1	1	1	1	1	1	1	1	1
P0C6X1	P0C6X1	rep	Human coronavirus 229E	Replicase polyprotein 1ab	R1AB_CVH22	0	34.2479	1	1	1	1	0	1	0	0	0	0	0	1	1	0	0	0	0	0	1	1	1	0	0	0	1	1	1	0	1	1	1	1	0	0	0	1	1	1	0	1	1	1
P0DSZ7;P0DSZ8;P68634;P68635;P87630;Q76RE7	P0DSZ7;P0DSZ8;P68634;P68635;P87630;Q76RE7	OPG046	Variola virus (isolate Human/India/Ind3/1967);Variola virus;Vaccinia virus (strain Copenhagen);Vaccinia virus (strain L-IVP);Cowpox virus (strain GRI-90 / Grishak);Vaccinia virus (strain Ankara)	Deoxyuridine 5'-triphosphate nucleotidohydrolase	DUT_VAR67;DUT_VARV;DUT_VACCC;DUT_VACCP;DUT_CWPXG;DUT_VACCA	0	32.1808	1	1	1	1	1	1	1	1	1	1	1	1	1	1	1	1	1	1	1	1	1	1	1	1	1	1	1	1	1	1	1	1	1	1	1	1	1	1	1	1	1	1
P10186;P13158;P28275	P10186;P13158;P28275	UL2	Human herpesvirus 1 (strain 17);Human herpesvirus 2 (strain 333);Human herpesvirus 2 (strain HG52)	Uracil-DNA glycosylase	UNG_HHV11;UNG_HHV23;UNG_HHV2H	0	36.0293	1	1	1	1	1	1	1	1	1	1	1	1	1	1	1	1	1	1	1	1	1	1	1	1	1	1	1	1	1	1	1	1	1	1	1	1	1	1	1	1	1	1
P11198	P11198		Rotavirus A (isolate RVA/Human/Sweden/1076/1983/G2P2A[6])	Outer capsid protein VP4	VP4_ROTH1	0	9.84284	0	0	1	0	0	1	0	1	1	0	0	1	0	0	0	0	0	0	1	1	0	0	0	0	0	1	0	0	0	1	1	1	0	0	0	0	1	1	0	1	1	1
P12577	P12577	L	Human parainfluenza 3 virus (strain Wash/47885/57)	RNA-directed RNA polymerase L	L_PI3H4	0	35.0548	1	1	1	1	1	1	1	1	1	1	1	1	1	1	1	1	1	1	1	1	1	1	1	1	1	1	1	1	1	1	1	1	1	1	1	1	1	1	1	1	1	1
P14597	P14597	DUT	Orf virus (strain NZ2)	Deoxyuridine 5'-triphosphate nucleotidohydrolase	DUT_ORFN2	0	16.1651	0	0	1	0	0	1	1	1	1	1	1	1	0	0	0	0	0	0	1	1	0	0	0	0	0	1	1	1	1	0	1	1	1	1	0	0	1	1	0	1	1	0
P16809;Q6SWD1	P16809;Q6SWD1	;RL11	Human cytomegalovirus (strain AD169);Human cytomegalovirus (strain Merlin)	Viral Fc-gamma receptor-like protein IR11;Membrane glycoprotein RL11	IR11_HCMVA;RL11_HCMVM	0	25.915	1	1	1	1	1	1	1	1	1	1	1	1	0	1	0	0	1	1	1	1	0	0	1	1	1	1	1	1	1	1	1	1	1	1	1	1	1	1	1	1	1	1
P26094;P26095;P26096;P26097;P26098;P26099;P26100;P26101;P26102;P26103	P26094;P26095;P26096;P26097;P26098;P26099;P26100;P26101;P26102;P26103	HA	Influenza A virus (strain A/Equine/Cambridge/1/1963 H7N7);Influenza A virus (strain A/Equine/Cambridge/1/1973 H7N7);Influenza A virus (strain A/Equine/C.Detroit/1/1964 H7N7);Influenza A virus (strain A/Equine/Detroit/1/1964 H7N7);Influenza A virus (strain A/Equine/Lexington/1/1966 H7N7);Influenza A virus (strain A/Equine/London/1416/1973 H7N7);Influenza A virus (strain A/Equine/New Market/1/1977 …	Hemagglutinin	HEMA_I63A0;HEMA_I73A1;HEMA_I64A5;HEMA_I64A6;HEMA_I66A2;HEMA_I73A4;HEMA_I77A9;HEMA_I56A3;HEMA_I76AL;HEMA_I72A7	0	25.6855	1	1	1	1	1	1	1	1	1	1	1	1	0	1	1	1	1	1	1	1	1	1	1	1	1	1	1	1	1	1	1	1	1	1	1	1	1	1	1	1	1	1
P27282;P36327;P36328	P27282;P36327;P36328		Venezuelan equine encephalitis virus (strain Trinidad donkey);Venezuelan equine encephalitis virus (strain 3880);Venezuelan equine encephalitis virus (strain P676)	Polyprotein P1234	POLN_EEVVT;POLN_EEVV3;POLN_EEVVP	0	26.1929	1	1	1	1	1	1	1	1	1	1	1	1	1	1	1	1	1	1	1	1	1	1	1	1	1	1	1	1	1	1	1	1	1	1	1	1	1	1	1	1	1	1
P28283	P28283	RL1	Human herpesvirus 2 (strain HG52)	Neurovirulence factor ICP34.5	ICP34_HHV2H	0	11.6303	1	1	1	1	1	1	1	1	1	1	1	1	1	1	1	1	1	1	1	1	1	1	1	1	1	1	1	1	1	1	1	1	1	1	1	1	1	1	1	1	1	1
P37800	P37800	L	Toscana virus	RNA-directed RNA polymerase L	L_TOSV	0	25.1248	1	1	1	1	1	1	1	1	1	1	1	1	1	1	1	1	1	1	1	1	1	1	1	1	1	1	1	1	1	1	1	1	1	1	1	1	1	1	1	1	1	1
P50810	P50810	E6	Human papillomavirus 36	Protein E6	VE6_HPV36	0	26.3986	0	0	0	0	0	0	1	1	0	0	0	0	0	1	0	0	0	0	1	1	0	0	0	0	0	1	1	1	0	0	1	1	0	0	0	0	0	0	0	0	1	0
P87503	P87503	POL	Human adenovirus E serotype 4	DNA polymerase	DPOL_ADE04	0	30.7651	1	1	1	1	1	1	1	1	1	1	1	1	1	1	1	1	1	1	1	1	1	1	1	1	1	1	1	1	1	1	1	1	1	1	1	1	1	1	1	1	1	1
Q2HRC9	Q2HRC9	ORF10	Human herpesvirus 8 type P (isolate GK18)	Protein ORF10	ORF10_HHV8P	0	15.5703	1	1	1	1	1	1	1	1	1	1	1	1	1	1	1	1	1	1	1	1	1	1	1	1	1	1	1	1	1	1	1	1	1	1	1	1	1	1	1	1	1	1
Q2VC95	Q2VC95	NA	Influenza A virus (strain A/Seal/Massachusetts/1/1980 H7N7)	Neuraminidase	NRAM_I80A2	0	27.5954	1	1	1	1	1	1	1	1	1	1	1	1	1	1	1	1	1	1	1	1	1	0	1	1	0	1	1	1	1	1	1	1	0	1	1	1	1	1	0	1	1	1
Q6Q1S2	Q6Q1S2	S	Human coronavirus NL63	Spike glycoprotein	SPIKE_CVHNL	0	36.6089	0	1	1	1	1	1	1	1	1	1	1	1	1	1	0	1	0	0	1	0	1	1	1	0	1	1	1	1	1	1	1	1	1	1	0	1	1	1	1	1	1	1
Q88435	Q88435	NP	Parainfluenza virus 5 (strain W3)	Nucleoprotein	NCAP_PIV5	0	33.651	1	1	1	1	1	1	1	1	1	0	0	0	1	1	1	1	0	0	1	0	1	1	0	0	1	1	1	1	1	0	1	1	1	1	1	1	0	0	0	1	1	1
Q9DSQ0	Q9DSQ0		Colorado tick fever virus (strain USA/Florio N-7180)	RNA-directed RNA polymerase VP1	RDRP_CTFVL	0	31.061	1	1	1	1	1	1	1	1	1	1	0	1	1	1	1	1	1	1	1	1	1	1	1	1	1	1	1	0	1	0	1	1	1	1	1	1	1	1	1	1	1	1
Q9IH63	Q9IH63	F	Nipah virus	Fusion glycoprotein F0	FUS_NIPAV	0	28.7194	1	1	1	1	1	1	1	1	1	1	1	1	1	1	1	1	1	1	1	1	1	1	1	1	1	1	1	1	1	1	1	1	1	1	1	1	1	1	1	1	1	1
Q9QAX1	Q9QAX1		Hepatitis C virus genotype 2k (isolate VAT96)	Genome polyprotein	POLG_HCVVA	0	29.2716	1	1	1	1	1	1	1	1	1	1	1	1	1	1	1	1	1	1	1	1	1	1	1	1	1	1	1	1	1	1	1	1	1	1	1	1	1	1	1	1	1	1
[truncated: 54 more columns]
